# Supplementary material for: Identification of ecdysone receptor target genes in the worker honey bee brains during foraging behavior
Source: Sci Rep. 2023 Jun 28;13:10491. doi: 10.1038/s41598-023-37001-7 (PMC10307900; doi:10.1038/s41598-023-37001-7)
Supplement: Supplementary file 2 — Supplementary Tables. [file 41598_2023_37001_MOESM2_ESM.xlsx]

## Sheet: Table S1
Supplementary Table S1. Summary of sequencing for ChIP-seq. Numbers of row reads in the fastq format, numbers of trimmed read pairs after trimming, and mapping rates are indicated.
replicate_sample	ChIP antibody	row reads	trimmed pairs of reads	1>= aligned concordantly (%)	overall alignment (%)
#1_Forager	AmEcR	40240190	23664330	81.1	94.42
	Normal IgG	23813613	13920533	76.3	90.53
#1_Nurse bee	AmEcR	33999898	20570943	83.78	96.18
	Normal IgG	30599848	17850947	83.69	96.49
#2_Forager	AmEcR	34990967	21032621	86.46	97.44
	Normal IgG	40074713	23782091	85.91	97.19
#2_Nurse bee	AmEcR	41105368	24748083	82.98	93.92
	Normal IgG	42423286	27295906	85.98	96.97

## Sheet: Table S2
Supplementary Table S2. Summary of the number of peaks and candidate AmEcR target genes for nurse bee and forager. Numbers of peaks and the closest genes to the peaks in parentheses detected at p = 1E-3.
replicate	#1	#2
Forager	93 (89)	308 (251)
Nurse bee	154 (119)	330 (240)

## Sheet: Table S3
Supplementary Table S3. Estimation of the function of AmEcR target genes of workers by GO enrichment analysis. GOs mentioned in the text and Fig. 1 are highlighted in yellow.
GroupID	Category	Term	Description	LogP	InTerm_InList	Symbols
1_Summary	GO Biological Processes	GO:0031324	negative regulation of cellular metabolic process	-8.94831	19/568	Hr4,usp,Mnt,Smr,snRNP-U1-70K,Utx,Hr3,Sik3,scrt,Blimp-1, orb2,Eip75B,Eip78C,pum,InR,msi,ci,chm,retn,Lsd-2,schlank, Myc,gce,Hrb27C,dl,Eip74EF,CG34401,Dark,puc,msk
1_Member	GO Biological Processes	GO:0031324	negative regulation of cellular metabolic process	-8.94831	19/568	Hr4,usp,Mnt,Smr,snRNP-U1-70K,Utx,Hr3,Sik3,scrt,Blimp-1, orb2,Eip75B,Eip78C,pum,InR,msi,ci,chm,retn
1_Member	GO Biological Processes	GO:0009892	negative regulation of metabolic process	-8.59121	21/742	Hr4,usp,Mnt,Smr,Lsd-2,snRNP-U1-70K,Utx,Hr3,Sik3,scrt, Blimp-1,orb2,Eip75B,Eip78C,pum,InR,msi,ci,chm,retn,schlank
1_Member	Reactome Gene Sets	R-DME-383280	Nuclear Receptor transcription pathway	-8.35818	2022-06-23	Hr4,usp,Smr,Hr3,Eip75B,Eip78C
1_Member	GO Biological Processes	GO:0051253	negative regulation of RNA metabolic process	-8.26498	14/309	Hr4,usp,Mnt,Smr,snRNP-U1-70K,Hr3,scrt,Blimp-1,Eip75B, Eip78C,pum,ci,chm,retn
1_Member	GO Biological Processes	GO:0051172	negative regulation of nitrogen compound metabolic process	-8.03009	17/506	Hr4,usp,Mnt,Smr,snRNP-U1-70K,Utx,Hr3,scrt,Blimp-1,orb2, Eip75B,Eip78C,pum,msi,ci,chm,retn
1_Member	GO Biological Processes	GO:0010558	negative regulation of macromolecule biosynthetic process	-8.01306	15/381	Hr4,usp,Mnt,Smr,Hr3,scrt,Blimp-1,orb2,Eip75B, Eip78C,pum, msi,ci,chm,retn
1_Member	GO Biological Processes	GO:2000113	negative regulation of cellular macromolecule biosynthetic process	-8.01306	15/381	Hr4,usp,Mnt,Smr,Hr3,scrt,Blimp-1,orb2,Eip75B, Eip78C, pum, msi,ci,chm,retn
1_Member	GO Biological Processes	GO:0045934	negative regulation of nucleobase-containing compound metabolic process	-7.96813	14/326	Hr4,usp,Mnt,Smr,snRNP-U1-70K,Hr3,scrt,Blimp-1,Eip75B, Eip78C,pum,ci,chm,retn
1_Member	GO Biological Processes	GO:0031327	negative regulation of cellular biosynthetic process	-7.77345	15/397	Hr4,usp,Mnt,Smr,Hr3,scrt,Blimp-1,orb2,Eip75B,Eip78C, pum, msi,ci,chm,retn
1_Member	GO Biological Processes	GO:0009890	negative regulation of biosynthetic process	-7.70087	15/402	Hr4,usp,Mnt,Smr,Hr3,scrt,Blimp-1,orb2,Eip75B, Eip78C,pum, msi,ci,chm,retn
1_Member	GO Biological Processes	GO:0045892	negative regulation of transcription, DNA-templated	-7.6544	13/289	Hr4,usp,Mnt,Smr,Hr3,scrt,Blimp-1,Eip75B,Eip78C,pum,ci,chm, retn
1_Member	GO Biological Processes	GO:1902679	negative regulation of RNA biosynthetic process	-7.6544	13/289	Hr4,usp,Mnt,Smr,Hr3,scrt,Blimp-1,Eip75B,Eip78C,pum,ci,chm, retn
1_Member	GO Biological Processes	GO:1903507	negative regulation of nucleic acid-templated transcription	-7.6544	13/289	Hr4,usp,Mnt,Smr,Hr3,scrt,Blimp-1,Eip75B,Eip78C,pum,ci,chm, retn
1_Member	GO Biological Processes	GO:0051254	positive regulation of RNA metabolic process	-6.08668	14/463	usp,Myc,gce,Hrb27C,Utx,dl,Hr3,Eip74EF,Eip75B,pum,ci,chm, retn,CG34401
1_Member	GO Biological Processes	GO:0010605	negative regulation of macromolecule metabolic process	-6.06992	17/692	Hr4,usp,Mnt,Smr,snRNP-U1-70K,Utx,Hr3,scrt,Blimp-1,orb2, Eip75B,Eip78C,pum,msi,ci,chm,retn
1_Member	GO Biological Processes	GO:0010557	positive regulation of macromolecule biosynthetic process	-5.94341	14/476	usp,Myc,gce,Hrb27C,Utx,dl,Hr3,orb2,Eip74EF,Eip75B,pum,ci, chm,retn
1_Member	GO Biological Processes	GO:0045935	positive regulation of nucleobase-containing compound metabolic process	-5.88956	14/481	usp,Myc,gce,Hrb27C,Utx,dl,Hr3,Eip74EF,Eip75B,pum,ci,chm, retn,CG34401
1_Member	GO Biological Processes	GO:0031325	positive regulation of cellular metabolic process	-5.87428	18/799	usp,Myc,gce,Hrb27C,Utx,dl,Hr3,Dark,Sik3,orb2,Eip74EF, Eip75B,pum,InR,ci,chm,retn,CG34401
1_Member	GO Biological Processes	GO:0009891	positive regulation of biosynthetic process	-5.49179	14/520	usp,Myc,gce,Hrb27C,Utx,dl,Hr3,orb2,Eip74EF,Eip75B,pum,ci, chm,retn
1_Member	GO Biological Processes	GO:0031328	positive regulation of cellular biosynthetic process	-5.49179	14/520	usp,Myc,gce,Hrb27C,Utx,dl,Hr3,orb2,Eip74EF,Eip75B,pum,ci, chm,retn
1_Member	GO Biological Processes	GO:0010604	positive regulation of macromolecule metabolic process	-5.30695	17/787	usp,Myc,gce,Hrb27C,Utx,dl,Hr3,Dark,orb2,Eip74EF,Eip75B,puc,pum,ci,chm,retn,CG34401
1_Member	GO Biological Processes	GO:0051173	positive regulation of nitrogen compound metabolic process	-5.18315	16/717	usp,Myc,gce,Hrb27C,Utx,dl,Hr3,Dark,orb2,Eip74EF,Eip75B, pum,ci,chm,retn,CG34401
1_Member	GO Biological Processes	GO:0000122	negative regulation of transcription by RNA polymerase II	-4.61593	8/192	Mnt,Smr,Hr3,scrt,Blimp-1,Eip75B,ci,retn
1_Member	Reactome Gene Sets	R-DME-4090294	SUMOylation of intracellular receptors	-4.43464	2022-03-11	Hr3,Eip75B,Eip78C
1_Member	GO Biological Processes	GO:0045893	positive regulation of transcription, DNA-templated	-4.29549	11/418	usp,Myc,gce,Utx,dl,Hr3,Eip74EF,Eip75B,ci,chm,retn
1_Member	GO Biological Processes	GO:1902680	positive regulation of RNA biosynthetic process	-4.29549	11/418	usp,Myc,gce,Utx,dl,Hr3,Eip74EF,Eip75B,ci,chm,retn
1_Member	GO Biological Processes	GO:1903508	positive regulation of nucleic acid-templated transcription	-4.29549	11/418	usp,Myc,gce,Utx,dl,Hr3,Eip74EF,Eip75B,ci,chm,retn
1_Member	GO Biological Processes	GO:0045944	positive regulation of transcription by RNA polymerase II	-3.84467	9/316	usp,Myc,gce,dl,Hr3,Eip74EF,Eip75B,ci,chm
1_Member	Reactome Gene Sets	R-DME-3108232	SUMO E3 ligases SUMOylate target proteins	-3.0097	4/71	dl,Hr3,Eip75B,Eip78C
1_Member	Reactome Gene Sets	R-DME-2990846	SUMOylation	-2.96447	4/73	dl,Hr3,Eip75B,Eip78C
1_Member	Reactome Gene Sets	R-DME-212436	Generic Transcription Pathway	-2.09805	8/464	Hr4,usp,Myc,Smr,Hr3,Eip74EF,Eip75B,Eip78C
1_Member	Reactome Gene Sets	R-DME-74160	Gene expression (Transcription)	-1.7445	9/644	Hr4,usp,Myc,Smr,Hr3,Eip74EF,Eip75B,Eip78C,msk
1_Member	Reactome Gene Sets	R-DME-73857	RNA Polymerase II Transcription	-1.62161	8/566	Hr4,usp,Myc,Smr,Hr3,Eip74EF,Eip75B,Eip78C
2_Summary	GO Biological Processes	GO:0071310	cellular response to organic substance	-6.61047	13/355	Hr4,usp,Myc,gce,sog,Utx,Sik3,Pdk1,Blimp-1,Eip75B,puc,InR, msn,Kr-h1,dl,pum,msi,kirre,Imp,cac,Hr3,Dark,ci,chm,Slob, Hrb27C,rho-5,Mnt,PNUTS,arr,Lsd-2,CG34401,schlank,wupA, tsr,Eip74EF
2_Member	GO Biological Processes	GO:0071310	cellular response to organic substance	-6.61047	13/355	Hr4,usp,Myc,gce,sog,Utx,Sik3,Pdk1,Blimp-1,Eip75B,puc,InR, msn
2_Member	GO Biological Processes	GO:0010033	response to organic substance	-6.48947	16/570	Hr4,usp,Myc,gce,sog,Kr-h1,Utx,dl,Sik3,Pdk1,Blimp-1,Eip75B, puc,pum,InR,msn
2_Member	GO Biological Processes	GO:0070887	cellular response to chemical stimulus	-6.01995	14/469	Hr4,usp,Myc,gce,sog,Utx,Sik3,Pdk1,Blimp-1,Eip75B,puc,InR, msi,msn
2_Member	GO Biological Processes	GO:0050793	regulation of developmental process	-5.74093	16/649	Hr4,usp,kirre,Myc,Imp,cac,Kr-h1,dl,Hr3,Dark,Pdk1,pum,InR,ci, chm,msn
2_Member	GO Biological Processes	GO:0042594	response to starvation	-5.35852	8/152	usp,Myc,Imp,Kr-h1,Slob,Dark,Sik3,InR
2_Member	GO Biological Processes	GO:0032870	cellular response to hormone stimulus	-5.08456	7/118	Hr4,Myc,gce,Sik3,Pdk1,Eip75B,InR
2_Member	GO Biological Processes	GO:0051094	positive regulation of developmental process	-4.96531	9/227	Hr4,Myc,Imp,cac,dl,Dark,Pdk1,InR,ci
2_Member	GO Biological Processes	GO:0031667	response to nutrient levels	-4.96256	8/172	usp,Myc,Imp,Kr-h1,Slob,Dark,Sik3,InR
2_Member	GO Biological Processes	GO:1901700	response to oxygen-containing compound	-4.96217	11/354	Hr4,usp,Myc,Kr-h1,Utx,Sik3,Pdk1,Blimp-1,Eip75B,pum,InR
2_Member	GO Biological Processes	GO:0009991	response to extracellular stimulus	-4.92587	8/174	usp,Myc,Imp,Kr-h1,Slob,Dark,Sik3,InR
2_Member	GO Biological Processes	GO:0009725	response to hormone	-4.91992	7/125	Hr4,Myc,gce,Sik3,Pdk1,Eip75B,InR
2_Member	GO Biological Processes	GO:0040018	positive regulation of multicellular organism growth	-4.87497	2022-04-24	Hr4,Myc,Pdk1,InR
2_Member	GO Biological Processes	GO:1901701	cellular response to oxygen-containing compound	-4.61593	8/192	Hr4,usp,Myc,Utx,Sik3,Pdk1,Blimp-1,InR
2_Member	GO Biological Processes	GO:0051239	regulation of multicellular organismal process	-4.39003	13/566	Hr4,usp,Myc,cac,sog,Hrb27C,dl,Pdk1,puc,InR,ci,msn,rho-5
2_Member	GO Biological Processes	GO:0040007	growth	-4.19361	11/429	Hr4,usp,Myc,Mnt,Imp,cac,PNUTS,Pdk1,pum,InR,arr
2_Member	GO Biological Processes	GO:0048589	developmental growth	-4.07544	10/366	Hr4,usp,Myc,Imp,cac,PNUTS,Pdk1,pum,InR,arr
2_Member	GO Biological Processes	GO:0071495	cellular response to endogenous stimulus	-3.90621	8/242	Hr4,Myc,gce,sog,Sik3,Pdk1,Eip75B,InR
2_Member	GO Biological Processes	GO:0040014	regulation of multicellular organism growth	-3.88918	4/42	Hr4,Myc,Pdk1,InR
2_Member	GO Biological Processes	GO:0009719	response to endogenous stimulus	-3.80882	8/250	Hr4,Myc,gce,sog,Sik3,Pdk1,Eip75B,InR
2_Member	GO Biological Processes	GO:0035264	multicellular organism growth	-3.66127	4/48	Hr4,Myc,Pdk1,InR
2_Member	GO Biological Processes	GO:0009894	regulation of catabolic process	-3.47442	8/280	Myc,Lsd-2,Utx,Sik3,pum,InR,CG34401,schlank
2_Member	GO Biological Processes	GO:0048639	positive regulation of developmental growth	-3.43313	5/99	Hr4,Myc,cac,Pdk1,InR
2_Member	GO Biological Processes	GO:0040008	regulation of growth	-3.28445	8/299	Hr4,usp,Myc,Mnt,cac,Pdk1,pum,InR
2_Member	GO Biological Processes	GO:0048638	regulation of developmental growth	-3.25731	7/230	Hr4,usp,Myc,cac,Pdk1,pum,InR
2_Member	GO Biological Processes	GO:0046620	regulation of organ growth	-3.15439	4/65	usp,Myc,Pdk1,InR
2_Member	GO Biological Processes	GO:0046622	positive regulation of organ growth	-3.12431	2022-03-29	Myc,Pdk1,InR
2_Member	GO Biological Processes	GO:0045927	positive regulation of growth	-3.00315	5/123	Hr4,Myc,cac,Pdk1,InR
2_Member	GO Biological Processes	GO:0008286	insulin receptor signaling pathway	-2.98691	4/72	Myc,Sik3,Pdk1,InR
2_Member	GO Biological Processes	GO:0055088	lipid homeostasis	-2.87801	4/77	Myc,Dark,Sik3,InR
2_Member	GO Biological Processes	GO:0060249	anatomical structure homeostasis	-2.86613	5/132	cac,wupA,Dark,tsr,InR
2_Member	GO Biological Processes	GO:0051240	positive regulation of multicellular organismal process	-2.85664	6/197	Hr4,Myc,cac,Pdk1,InR,rho-5
2_Member	GO Biological Processes	GO:0035265	organ growth	-2.8164	4/80	usp,Myc,Pdk1,InR
2_Member	GO Biological Processes	GO:0045793	positive regulation of cell size	-2.77836	3/38	Myc,Pdk1,InR
2_Member	GO Biological Processes	GO:0007167	enzyme linked receptor protein signaling pathway	-2.75036	7/281	Myc,sog,Sik3,Pdk1,pum,InR,rho-5
2_Member	GO Biological Processes	GO:0001558	regulation of cell growth	-2.73816	4/84	Myc,Mnt,Pdk1,InR
2_Member	GO Biological Processes	GO:0032869	cellular response to insulin stimulus	-2.7006	4/86	Myc,Sik3,Pdk1,InR
2_Member	GO Biological Processes	GO:0007169	transmembrane receptor protein tyrosine kinase signaling pathway	-2.69483	6/212	Myc,Sik3,Pdk1,pum,InR,rho-5
2_Member	GO Biological Processes	GO:0071375	cellular response to peptide hormone stimulus	-2.66401	4/88	Myc,Sik3,Pdk1,InR
2_Member	GO Biological Processes	GO:1901653	cellular response to peptide	-2.66401	4/88	Myc,Sik3,Pdk1,InR
2_Member	GO Biological Processes	GO:0016049	cell growth	-2.66025	5/147	Myc,Mnt,Pdk1,InR,arr
2_Member	GO Biological Processes	GO:0032868	response to insulin	-2.61086	4/91	Myc,Sik3,Pdk1,InR
2_Member	GO Biological Processes	GO:0043434	response to peptide hormone	-2.57651	4/93	Myc,Sik3,Pdk1,InR
2_Member	GO Biological Processes	GO:1901652	response to peptide	-2.57651	4/93	Myc,Sik3,Pdk1,InR
2_Member	GO Biological Processes	GO:0030307	positive regulation of cell growth	-2.56604	3/45	Myc,Pdk1,InR
2_Member	GO Biological Processes	GO:0031329	regulation of cellular catabolic process	-2.29928	6/255	Myc,Utx,Sik3,pum,InR,CG34401
2_Member	GO Biological Processes	GO:2000026	regulation of multicellular organismal development	-2.17296	6/271	Hr4,Myc,cac,InR,ci,msn
2_Member	GO Biological Processes	GO:0071417	cellular response to organonitrogen compound	-2.15682	4/122	Myc,Sik3,Pdk1,InR
2_Member	GO Biological Processes	GO:1901699	cellular response to nitrogen compound	-2.10815	4/126	Myc,Sik3,Pdk1,InR
2_Member	GO Biological Processes	GO:0006914	autophagy	-2.10276	5/199	Myc,cac,Utx,Eip74EF,InR
2_Member	GO Biological Processes	GO:0061919	process utilizing autophagic mechanism	-2.10276	5/199	Myc,cac,Utx,Eip74EF,InR
2_Member	GO Biological Processes	GO:0031669	cellular response to nutrient levels	-1.73441	3/90	Myc,Sik3,InR
2_Member	GO Biological Processes	GO:0031668	cellular response to extracellular stimulus	-1.70927	3/92	Myc,Sik3,InR
2_Member	KEGG Pathway	dme04150	mTOR signaling pathway	-1.66084	3/96	Pdk1,InR,arr
2_Member	KEGG Pathway	ko04150	mTOR signaling pathway	-1.66084	3/96	Pdk1,InR,arr
2_Member	GO Biological Processes	GO:0071496	cellular response to external stimulus	-1.6491	3/97	Myc,Sik3,InR
2_Member	GO Biological Processes	GO:0042592	homeostatic process	-1.639	7/456	Myc,cac,wupA,Dark,Sik3,tsr,InR
2_Member	GO Biological Processes	GO:0008361	regulation of cell size	-1.60352	3/101	Myc,Pdk1,InR
2_Member	GO Biological Processes	GO:0051962	positive regulation of nervous system development	-1.57071	3/104	Myc,cac,InR
2_Member	GO Biological Processes	GO:0010243	response to organonitrogen compound	-1.51582	4/190	Myc,Sik3,Pdk1,InR
2_Member	GO Biological Processes	GO:0010506	regulation of autophagy	-1.49832	3/111	Myc,Utx,InR
2_Member	GO Biological Processes	GO:1901698	response to nitrogen compound	-1.47333	4/196	Myc,Sik3,Pdk1,InR
2_Member	GO Biological Processes	GO:0048878	chemical homeostasis	-1.46567	5/290	Myc,cac,Dark,Sik3,InR
3_Summary	GO Biological Processes	GO:0009791	post-embryonic development	-6.53659	17/641	Hr4,usp,kirre,sog,Utx,otk,Dark,tsr,Blimp-1,Eip74EF,Eip75B,puc, chm,msn,arr,msk,Pcyt1,Hr3,Kr-h1,msi,ci,NAT1,Smr,InR,CG5890
3_Member	GO Biological Processes	GO:0009791	post-embryonic development	-6.53659	17/641	Hr4,usp,kirre,sog,Utx,otk,Dark,tsr,Blimp-1,Eip74EF,Eip75B,puc, chm,msn,arr,msk,Pcyt1
3_Member	GO Biological Processes	GO:0002165	instar larval or pupal development	-6.53074	16/566	Hr4,usp,sog,Utx,otk,Dark,tsr,Blimp-1,Eip74EF,Eip75B,puc,chm, msn,arr,msk,Pcyt1
3_Member	GO Biological Processes	GO:0007552	metamorphosis	-5.93258	14/477	usp,sog,Utx,Hr3,otk,Dark,tsr,Eip74EF,puc,chm,msn,arr,msk, Pcyt1
3_Member	GO Biological Processes	GO:0007423	sensory organ development	-4.93849	13/502	kirre,Kr-h1,Utx,Dark,tsr,puc,msi,ci,chm,arr,msk,NAT1,Pcyt1
3_Member	GO Biological Processes	GO:0009887	animal organ morphogenesis	-4.79383	16/770	kirre,sog,Kr-h1,Utx,otk,Dark,tsr,Eip74EF,puc,msi,ci,chm,msn,arr,msk,Pcyt1
3_Member	GO Biological Processes	GO:0048707	instar larval or pupal morphogenesis	-4.69081	12/452	sog,Utx,otk,Dark,tsr,Eip74EF,puc,chm,msn,arr,msk,Pcyt1
3_Member	GO Biological Processes	GO:0009886	post-embryonic animal morphogenesis	-4.56912	12/465	sog,Utx,otk,Dark,tsr,Eip74EF,puc,chm,msn,arr,msk,Pcyt1
3_Member	GO Biological Processes	GO:0007444	imaginal disc development	-4.28058	13/580	Smr,sog,otk,tsr,puc,InR,CG5890,ci,chm,msn,arr,msk,Pcyt1
3_Member	GO Biological Processes	GO:0048749	compound eye development	-3.88474	10/386	kirre,Kr-h1,Dark,tsr,puc,msi,ci,arr,msk,Pcyt1
3_Member	GO Biological Processes	GO:0001745	compound eye morphogenesis	-3.87596	9/313	kirre,Kr-h1,Dark,tsr,msi,ci,arr,msk,Pcyt1
3_Member	GO Biological Processes	GO:0048592	eye morphogenesis	-3.69352	9/331	kirre,Kr-h1,Dark,tsr,msi,ci,arr,msk,Pcyt1
3_Member	GO Biological Processes	GO:0090596	sensory organ morphogenesis	-3.69352	9/331	kirre,Kr-h1,Dark,tsr,msi,ci,arr,msk,Pcyt1
3_Member	GO Biological Processes	GO:0001654	eye development	-3.63762	10/414	kirre,Kr-h1,Dark,tsr,puc,msi,ci,arr,msk,Pcyt1
3_Member	GO Biological Processes	GO:0048880	sensory system development	-3.63762	10/414	kirre,Kr-h1,Dark,tsr,puc,msi,ci,arr,msk,Pcyt1
3_Member	GO Biological Processes	GO:0150063	visual system development	-3.63762	10/414	kirre,Kr-h1,Dark,tsr,puc,msi,ci,arr,msk,Pcyt1
3_Member	GO Biological Processes	GO:0035295	tube development	-3.31447	13/726	Smr,sog,otk,tsr,puc,InR,CG5890,ci,chm,msn,arr,msk,Pcyt1
3_Member	GO Biological Processes	GO:0048569	post-embryonic animal organ development	-3.19482	10/471	kirre,sog,otk,tsr,puc,chm,msn,arr,msk,Pcyt1
3_Member	GO Biological Processes	GO:0035220	wing disc development	-3.14092	9/394	Smr,sog,tsr,CG5890,ci,chm,arr,msk,Pcyt1
3_Member	GO Biological Processes	GO:0007560	imaginal disc morphogenesis	-3.08651	9/401	sog,otk,tsr,puc,chm,msn,arr,msk,Pcyt1
3_Member	GO Biological Processes	GO:0048563	post-embryonic animal organ morphogenesis	-3.08651	9/401	sog,otk,tsr,puc,chm,msn,arr,msk,Pcyt1
3_Member	GO Biological Processes	GO:0060562	epithelial tube morphogenesis	-2.59676	9/472	sog,otk,tsr,puc,chm,msn,arr,msk,Pcyt1
3_Member	GO Biological Processes	GO:0042067	establishment of ommatidial planar polarity	-2.38713	3/52	tsr,msk,Pcyt1
3_Member	GO Biological Processes	GO:0035239	tube morphogenesis	-2.36812	9/511	sog,otk,tsr,puc,chm,msn,arr,msk,Pcyt1
3_Member	GO Biological Processes	GO:0042461	photoreceptor cell development	-2.34312	4/108	Kr-h1,tsr,msn,msk
3_Member	GO Biological Processes	GO:0046530	photoreceptor cell differentiation	-1.95015	5/217	Kr-h1,tsr,msi,msn,msk
3_Member	GO Biological Processes	GO:0002009	morphogenesis of an epithelium	-1.92805	9/600	sog,otk,tsr,puc,chm,msn,arr,msk,Pcyt1
3_Member	GO Biological Processes	GO:0048729	tissue morphogenesis	-1.84636	9/619	sog,otk,tsr,puc,chm,msn,arr,msk,Pcyt1
3_Member	GO Biological Processes	GO:0001736	establishment of planar polarity	-1.74723	3/89	tsr,msk,Pcyt1
3_Member	GO Biological Processes	GO:0007164	establishment of tissue polarity	-1.74723	3/89	tsr,msk,Pcyt1
3_Member	GO Biological Processes	GO:0042051	compound eye photoreceptor development	-1.73441	3/90	Kr-h1,tsr,msk
3_Member	GO Biological Processes	GO:0042462	eye photoreceptor cell development	-1.69693	3/93	Kr-h1,tsr,msk
3_Member	GO Biological Processes	GO:0001738	morphogenesis of a polarized epithelium	-1.62604	3/99	tsr,msk,Pcyt1
3_Member	GO Biological Processes	GO:0001751	compound eye photoreceptor cell differentiation	-1.52306	4/189	Kr-h1,tsr,msi,msk
3_Member	GO Biological Processes	GO:0007476	imaginal disc-derived wing morphogenesis	-1.48784	5/286	sog,tsr,arr,msk,Pcyt1
3_Member	GO Biological Processes	GO:0001754	eye photoreceptor cell differentiation	-1.47333	4/196	Kr-h1,tsr,msi,msk
3_Member	GO Biological Processes	GO:0007472	wing disc morphogenesis	-1.41729	5/299	sog,tsr,arr,msk,Pcyt1
4_Summary	GO Biological Processes	GO:0035075	response to ecdysone	-6.43981	6/46	Hr4,usp,Kr-h1,Utx,Blimp-1,Eip75B,pum,Smr,gce,Orct,Myc,Pdk1, InR,CG10425,schlank,Pcyt1,betaTub56D,msn
4_Member	GO Biological Processes	GO:0035075	response to ecdysone	-6.43981	6/46	Hr4,usp,Kr-h1,Utx,Blimp-1,Eip75B
4_Member	GO Biological Processes	GO:0036314	response to sterol	-6.43981	6/46	Hr4,usp,Kr-h1,Utx,Blimp-1,Eip75B
4_Member	GO Biological Processes	GO:1901654	response to ketone	-6.32677	6/48	Hr4,usp,Kr-h1,Utx,Blimp-1,Eip75B
4_Member	GO Biological Processes	GO:0033993	response to lipid	-5.96837	6/55	Hr4,usp,Kr-h1,Utx,Blimp-1,Eip75B
4_Member	GO Biological Processes	GO:0036315	cellular response to sterol	-5.20785	2022-04-20	Hr4,usp,Utx,Blimp-1
4_Member	GO Biological Processes	GO:0071390	cellular response to ecdysone	-5.20785	2022-04-20	Hr4,usp,Utx,Blimp-1
4_Member	GO Biological Processes	GO:1901655	cellular response to ketone	-5.20785	2022-04-20	Hr4,usp,Utx,Blimp-1
4_Member	GO Biological Processes	GO:0097305	response to alcohol	-5.03643	7/120	Hr4,usp,Kr-h1,Utx,Blimp-1,Eip75B,pum
4_Member	GO Biological Processes	GO:0071396	cellular response to lipid	-4.87497	2022-04-24	Hr4,usp,Utx,Blimp-1
4_Member	GO Biological Processes	GO:0097306	cellular response to alcohol	-4.53588	2022-04-29	Hr4,usp,Utx,Blimp-1
4_Member	GO Biological Processes	GO:0014070	response to organic cyclic compound	-4.47501	6/99	Hr4,usp,Kr-h1,Utx,Blimp-1,Eip75B
4_Member	Reactome Gene Sets	R-DME-400206	Regulation of lipid metabolism by PPARalpha	-4.31164	2022-03-12	usp,Smr,Eip75B
4_Member	GO Biological Processes	GO:0071407	cellular response to organic cyclic compound	-3.84882	4/43	Hr4,usp,Utx,Blimp-1
4_Member	GO Biological Processes	GO:0009755	hormone-mediated signaling pathway	-3.08049	2022-03-30	Hr4,gce,Eip75B
4_Member	Reactome Gene Sets	R-DME-200425	Carnitine metabolism	-2.91977	3/34	usp,Eip75B,Orct
4_Member	Reactome Gene Sets	R-DME-9006931	Signaling by Nuclear Receptors	-2.85664	6/197	usp,Myc,Smr,Pdk1,Eip75B,InR
4_Member	GO Biological Processes	GO:0042180	cellular ketone metabolic process	-2.02782	3/70	usp,Eip75B,CG10425
4_Member	Reactome Gene Sets	R-DME-556833	Metabolism of lipids	-1.79885	7/423	usp,Smr,Eip75B,Orct,CG10425,schlank,Pcyt1
4_Member	GO Biological Processes	GO:0010817	regulation of hormone levels	-1.66084	3/96	usp,Eip75B,InR
4_Member	Reactome Gene Sets	R-DME-9707564	Cytoprotection by HMOX1	-1.60352	3/101	usp,Smr,Eip75B
4_Member	Reactome Gene Sets	R-DME-9711123	Cellular response to chemical stress	-1.45936	3/115	usp,Smr,Eip75B
4_Member	Reactome Gene Sets	R-DME-2262752	Cellular responses to stress	-1.36462	6/413	usp,Smr,Utx,betaTub56D,Eip75B,msn
4_Member	Reactome Gene Sets	R-DME-8953897	Cellular responses to stimuli	-1.36462	6/413	usp,Smr,Utx,betaTub56D,Eip75B,msn
5_Summary	GO Biological Processes	GO:0010648	negative regulation of cell communication	-5.53645	12/373	Hr4,sog,otk,Sik3,Eip75B,puc,pum,InR,ci,msn,CG5504,rho-5, Myc,Imp,crq,dl,Pdk1,arr,Dark,cac,Dgk,CG8485,CRMP
5_Member	GO Biological Processes	GO:0010648	negative regulation of cell communication	-5.53645	12/373	Hr4,sog,otk,Sik3,Eip75B,puc,pum,InR,ci,msn,CG5504,rho-5
5_Member	GO Biological Processes	GO:0023057	negative regulation of signaling	-5.52442	12/374	Hr4,sog,otk,Sik3,Eip75B,puc,pum,InR,ci,msn,CG5504,rho-5
5_Member	GO Biological Processes	GO:0007166	cell surface receptor signaling pathway	-5.5026	16/677	Myc,Imp,sog,crq,dl,otk,Sik3,Pdk1,puc,pum,InR,ci,msn,arr, CG5504,rho-5
5_Member	GO Biological Processes	GO:0048585	negative regulation of response to stimulus	-5.25808	12/397	Hr4,sog,otk,Dark,Sik3,Eip75B,puc,pum,ci,msn,CG5504,rho-5
5_Member	GO Biological Processes	GO:0009968	negative regulation of signal transduction	-5.05576	11/346	Hr4,sog,otk,Sik3,Eip75B,puc,pum,ci,msn,CG5504,rho-5
5_Member	GO Biological Processes	GO:0009966	regulation of signal transduction	-3.6593	14/762	Hr4,Imp,sog,otk,Sik3,Pdk1,Eip75B,puc,pum,InR,ci,msn,CG5504,rho-5
5_Member	GO Biological Processes	GO:0035556	intracellular signal transduction	-2.69848	11/644	cac,dl,Dgk,CG8485,Sik3,Pdk1,CRMP,puc,InR,ci,msn
5_Member	Reactome Gene Sets	R-DME-5252538	Drosophila signaling pathways	-2.24364	5/184	dl,Pdk1,InR,ci,msn
5_Member	GO Biological Processes	GO:0035330	regulation of hippo signaling	-2.02782	3/70	Sik3,ci,msn
5_Member	GO Biological Processes	GO:0035329	hippo signaling	-1.91532	3/77	Sik3,ci,msn
5_Member	GO Biological Processes	GO:0016310	phosphorylation	-1.85084	7/413	Dgk,otk,CG8485,Sik3,Pdk1,InR,msn
5_Member	GO Biological Processes	GO:0006468	protein phosphorylation	-1.7054	6/343	otk,CG8485,Sik3,Pdk1,InR,msn
5_Member	GO Biological Processes	GO:1902531	regulation of intracellular signal transduction	-1.69985	6/344	Sik3,Pdk1,puc,InR,ci,msn
5_Member	GO Biological Processes	GO:0048584	positive regulation of response to stimulus	-1.44247	7/502	Imp,sog,dl,Pdk1,puc,InR,msn
5_Member	GO Biological Processes	GO:1902532	negative regulation of intracellular signal transduction	-1.35165	3/127	Sik3,puc,ci
6_Summary	GO Biological Processes	GO:0008219	cell death	-5.46488	12/379	Myc,gce,crq,Utx,Dark,Pdk1,Eip74EF,puc,Orct,msn,msk,CG5504
6_Member	GO Biological Processes	GO:0008219	cell death	-5.46488	12/379	Myc,gce,crq,Utx,Dark,Pdk1,Eip74EF,puc,Orct,msn,msk,CG5504
6_Member	GO Biological Processes	GO:0012501	programmed cell death	-5.44452	11/315	Myc,gce,crq,Utx,Dark,Pdk1,Eip74EF,puc,Orct,msk,CG5504
6_Member	GO Biological Processes	GO:0010941	regulation of cell death	-4.49706	9/260	Myc,gce,Utx,Dark,Pdk1,puc,msn,msk,CG5504
6_Member	GO Biological Processes	GO:0043067	regulation of programmed cell death	-4.36733	8/208	Myc,gce,Utx,Dark,Pdk1,puc,msk,CG5504
6_Member	GO Biological Processes	GO:0006915	apoptotic process	-3.80882	8/250	Myc,crq,Dark,Pdk1,puc,Orct,msk,CG5504
6_Member	GO Biological Processes	GO:0042981	regulation of apoptotic process	-3.09699	6/177	Myc,Dark,Pdk1,puc,msk,CG5504
6_Member	GO Biological Processes	GO:0043069	negative regulation of programmed cell death	-2.32891	4/109	gce,Pdk1,puc,msk
6_Member	GO Biological Processes	GO:0060548	negative regulation of cell death	-2.03846	4/132	gce,Pdk1,puc,msk
6_Member	GO Biological Processes	GO:0043066	negative regulation of apoptotic process	-1.60352	3/101	Pdk1,puc,msk
7_Summary	GO Biological Processes	GO:0048666	neuron development	-5.37205	15/611	usp,Imp,cac,Kr-h1,dl,otk,Dark,tsr,fax,pum,InR,ci,msn,msk,retn, msi,wupA,puc,orb2,arr
7_Member	GO Biological Processes	GO:0048666	neuron development	-5.37205	15/611	usp,Imp,cac,Kr-h1,dl,otk,Dark,tsr,fax,pum,InR,ci,msn,msk,retn
7_Member	GO Biological Processes	GO:0030182	neuron differentiation	-4.75893	16/775	usp,Imp,cac,Kr-h1,dl,otk,Dark,tsr,fax,pum,InR,msi,ci,msn,msk, retn
7_Member	GO Biological Processes	GO:0031175	neuron projection development	-4.48734	12/474	usp,Imp,Kr-h1,otk,Dark,tsr,fax,pum,InR,ci,msn,retn
7_Member	GO Biological Processes	GO:0032989	cellular component morphogenesis	-3.67309	12/577	usp,wupA,otk,Dark,tsr,fax,puc,pum,InR,ci,msn,retn
7_Member	GO Biological Processes	GO:0120036	plasma membrane bounded cell projection organization	-3.50838	13/693	usp,Imp,Kr-h1,otk,Dark,tsr,orb2,fax,pum,InR,ci,msn,retn
7_Member	GO Biological Processes	GO:0048667	cell morphogenesis involved in neuron differentiation	-3.47373	10/434	usp,otk,Dark,tsr,fax,pum,InR,ci,msn,retn
7_Member	GO Biological Processes	GO:0048812	neuron projection morphogenesis	-3.43427	10/439	usp,otk,Dark,tsr,fax,pum,InR,ci,msn,retn
7_Member	GO Biological Processes	GO:0030030	cell projection organization	-3.42458	13/707	usp,Imp,Kr-h1,otk,Dark,tsr,orb2,fax,pum,InR,ci,msn,retn
7_Member	GO Biological Processes	GO:0048858	cell projection morphogenesis	-3.41865	10/441	usp,otk,Dark,tsr,fax,pum,InR,ci,msn,retn
7_Member	GO Biological Processes	GO:0120039	plasma membrane bounded cell projection morphogenesis	-3.41865	10/441	usp,otk,Dark,tsr,fax,pum,InR,ci,msn,retn
7_Member	GO Biological Processes	GO:0032990	cell part morphogenesis	-3.35706	10/449	usp,otk,Dark,tsr,fax,pum,InR,ci,msn,retn
7_Member	GO Biological Processes	GO:0000902	cell morphogenesis	-3.19008	11/560	usp,otk,Dark,tsr,fax,pum,InR,ci,msn,arr,retn
7_Member	GO Biological Processes	GO:0000904	cell morphogenesis involved in differentiation	-3.14527	10/478	usp,otk,Dark,tsr,fax,pum,InR,ci,msn,retn
7_Member	GO Biological Processes	GO:0048813	dendrite morphogenesis	-2.50085	5/160	usp,Dark,pum,ci,retn
7_Member	GO Biological Processes	GO:0016358	dendrite development	-2.36684	5/172	usp,Dark,pum,ci,retn
8_Summary	GO Biological Processes	GO:0050995	negative regulation of lipid catabolic process	-5.34135	2022-03-06	Lsd-2,Sik3,schlank,Eip75B,InR,Dgk,PIG-O,Pcyt1,usp,CG10425
8_Member	GO Biological Processes	GO:0050995	negative regulation of lipid catabolic process	-5.34135	2022-03-06	Lsd-2,Sik3,schlank
8_Member	GO Biological Processes	GO:0050994	regulation of lipid catabolic process	-4.43464	2022-03-11	Lsd-2,Sik3,schlank
8_Member	GO Biological Processes	GO:0045833	negative regulation of lipid metabolic process	-4.09686	2022-03-14	Lsd-2,Sik3,schlank
8_Member	GO Biological Processes	GO:0019216	regulation of lipid metabolic process	-3.73361	4/46	Lsd-2,Sik3,Eip75B,schlank
8_Member	GO Biological Processes	GO:0009895	negative regulation of catabolic process	-3.55872	4/51	Lsd-2,Sik3,InR,schlank
8_Member	GO Biological Processes	GO:0006638	neutral lipid metabolic process	-2.56604	3/45	Dgk,Sik3,schlank
8_Member	GO Biological Processes	GO:0006639	acylglycerol metabolic process	-2.56604	3/45	Dgk,Sik3,schlank
8_Member	GO Biological Processes	GO:0046486	glycerolipid metabolic process	-2.52436	5/158	Dgk,PIG-O,Sik3,schlank,Pcyt1
8_Member	GO Biological Processes	GO:0006629	lipid metabolic process	-2.28655	9/526	usp,Lsd-2,Dgk,PIG-O,Sik3,Eip75B,CG10425,schlank,Pcyt1
8_Member	GO Biological Processes	GO:0046467	membrane lipid biosynthetic process	-1.78669	3/86	PIG-O,CG10425,schlank
8_Member	GO Biological Processes	GO:0008610	lipid biosynthetic process	-1.66216	5/257	usp,PIG-O,CG10425,schlank,Pcyt1
8_Member	GO Biological Processes	GO:0006643	membrane lipid metabolic process	-1.60352	3/101	PIG-O,CG10425,schlank
8_Member	GO Biological Processes	GO:0044255	cellular lipid metabolic process	-1.44847	6/394	Dgk,PIG-O,Sik3,CG10425,schlank,Pcyt1
8_Member	GO Biological Processes	GO:0016042	lipid catabolic process	-1.31037	3/132	Lsd-2,Sik3,schlank
9_Summary	GO Biological Processes	GO:0048102	autophagic cell death	-4.5983	2022-04-28	crq,Utx,Dark,Eip74EF,usp,puc,sog,retn,msn
9_Member	GO Biological Processes	GO:0048102	autophagic cell death	-4.5983	2022-04-28	crq,Utx,Dark,Eip74EF
9_Member	GO Biological Processes	GO:0035071	salivary gland cell autophagic cell death	-3.21708	2022-03-27	Utx,Dark,Eip74EF
9_Member	KEGG Pathway	dme04214	Apoptosis - fly	-3.20593	4/63	usp,Dark,Eip74EF,puc
9_Member	KEGG Pathway	ko04214	Apoptosis - fly	-3.20593	4/63	usp,Dark,Eip74EF,puc
9_Member	GO Biological Processes	GO:0035070	salivary gland histolysis	-2.91977	3/34	Utx,Dark,Eip74EF
9_Member	GO Biological Processes	GO:0048732	gland development	-2.22405	5/186	sog,Utx,Dark,Eip74EF,retn
9_Member	GO Biological Processes	GO:0060033	anatomical structure regression	-2.19266	3/61	Utx,Dark,Eip74EF
9_Member	GO Biological Processes	GO:0007431	salivary gland development	-2.18186	4/120	Utx,Dark,Eip74EF,retn
9_Member	GO Biological Processes	GO:0035272	exocrine system development	-2.18186	4/120	Utx,Dark,Eip74EF,retn
9_Member	GO Biological Processes	GO:0007435	salivary gland morphogenesis	-1.76021	3/88	Utx,Dark,Eip74EF
9_Member	GO Biological Processes	GO:0022612	gland morphogenesis	-1.76021	3/88	Utx,Dark,Eip74EF
9_Member	GO Biological Processes	GO:0010942	positive regulation of cell death	-1.67272	3/95	Utx,Dark,msn
9_Member	GO Biological Processes	GO:0010623	programmed cell death involved in cell development	-1.61471	3/100	Utx,Dark,Eip74EF
10_Summary	GO Biological Processes	GO:0048477	oogenesis	-4.28761	14/665	usp,Smr,sog,Hrb27C,snRNP-U1-70K,tsr,Eip74EF,Eip75B,puc, pum,InR,msn,retn,Pcyt1,Imp,Utx,RhoGEF3,chm,otk,dl,orb2,kirre,ci,arr,Hr4,Sik3,msi,schlank,Lsd-2,fax,CG42663,msk
10_Member	GO Biological Processes	GO:0048477	oogenesis	-4.28761	14/665	usp,Smr,sog,Hrb27C,snRNP-U1-70K,tsr,Eip74EF,Eip75B,puc, pum,InR,msn,retn,Pcyt1
10_Member	GO Biological Processes	GO:1903684	regulation of border follicle cell migration	-3.97315	4/40	Hrb27C,puc,InR,msn
10_Member	GO Biological Processes	GO:0009611	response to wounding	-3.90856	6/125	Imp,Utx,RhoGEF3,puc,InR,msn
10_Member	GO Biological Processes	GO:0007292	female gamete generation	-3.86656	14/728	usp,Smr,sog,Hrb27C,snRNP-U1-70K,tsr,Eip74EF,Eip75B,puc, pum,InR,msn,retn,Pcyt1
10_Member	GO Biological Processes	GO:0007298	border follicle cell migration	-3.85189	6/128	usp,Hrb27C,tsr,puc,InR,msn
10_Member	GO Biological Processes	GO:0007297	ovarian follicle cell migration	-3.67335	6/138	usp,Hrb27C,tsr,puc,InR,msn
10_Member	GO Biological Processes	GO:0010632	regulation of epithelial cell migration	-3.62633	4/49	Hrb27C,puc,InR,msn
10_Member	GO Biological Processes	GO:0046528	imaginal disc fusion	-3.54771	2022-03-21	puc,chm,msn
10_Member	GO Biological Processes	GO:0046529	imaginal disc fusion, thorax closure	-3.54771	2022-03-21	puc,chm,msn
10_Member	GO Biological Processes	GO:0046660	female sex differentiation	-3.42722	2022-03-23	otk,tsr,InR
10_Member	GO Biological Processes	GO:0010631	epithelial cell migration	-3.18882	6/170	usp,Hrb27C,tsr,puc,InR,msn
10_Member	GO Biological Processes	GO:0090132	epithelium migration	-3.17543	6/171	usp,Hrb27C,tsr,puc,InR,msn
10_Member	GO Biological Processes	GO:0034097	response to cytokine	-3.12431	2022-03-29	dl,puc,msn
10_Member	GO Biological Processes	GO:0090130	tissue migration	-3.08422	6/178	usp,Hrb27C,tsr,puc,InR,msn
10_Member	GO Biological Processes	GO:0001667	ameboidal-type cell migration	-2.97299	6/187	usp,Hrb27C,tsr,puc,InR,msn
10_Member	GO Biological Processes	GO:1903688	positive regulation of border follicle cell migration	-2.77836	3/38	Hrb27C,puc,InR
10_Member	GO Biological Processes	GO:0048608	reproductive structure development	-2.77675	4/82	otk,tsr,puc,InR
10_Member	GO Biological Processes	GO:0061458	reproductive system development	-2.77675	4/82	otk,tsr,puc,InR
10_Member	GO Biological Processes	GO:0010634	positive regulation of epithelial cell migration	-2.74553	3/39	Hrb27C,puc,InR
10_Member	GO Biological Processes	GO:0030334	regulation of cell migration	-2.73816	4/84	Hrb27C,puc,InR,msn
10_Member	GO Biological Processes	GO:0042060	wound healing	-2.71926	4/85	Utx,RhoGEF3,puc,InR
10_Member	GO Biological Processes	GO:2000145	regulation of cell motility	-2.66401	4/88	Hrb27C,puc,InR,msn
10_Member	GO Biological Processes	GO:0048870	cell motility	-2.66008	8/374	usp,Hrb27C,tsr,orb2,puc,pum,InR,msn
10_Member	GO Biological Processes	GO:0051674	localization of cell	-2.61718	8/380	usp,Hrb27C,tsr,orb2,puc,pum,InR,msn
10_Member	GO Biological Processes	GO:0009790	embryo development	-2.50793	10/582	kirre,sog,Hrb27C,puc,pum,InR,ci,msn,arr,retn
10_Member	GO Biological Processes	GO:0007548	sex differentiation	-2.4942	4/98	otk,tsr,puc,InR
10_Member	GO Biological Processes	GO:0035215	genital disc development	-2.48587	3/48	otk,puc,ci
10_Member	GO Biological Processes	GO:0030855	epithelial cell differentiation	-2.48038	8/400	usp,Smr,Hrb27C,tsr,puc,InR,ci,msn
10_Member	GO Biological Processes	GO:0016477	cell migration	-2.4799	7/314	usp,Hrb27C,tsr,puc,pum,InR,msn
10_Member	GO Biological Processes	GO:0030707	ovarian follicle cell development	-2.46469	7/316	usp,Smr,Hrb27C,tsr,puc,InR,msn
10_Member	GO Biological Processes	GO:0033554	cellular response to stress	-2.30365	10/622	Hr4,Imp,Utx,dl,Sik3,puc,InR,msi,msn,schlank
10_Member	GO Biological Processes	GO:0006928	movement of cell or subcellular component	-2.2727	11/732	usp,Lsd-2,Hrb27C,otk,tsr,orb2,puc,pum,InR,msn,retn
10_Member	GO Biological Processes	GO:0001700	embryonic development via the syncytial blastoderm	-2.26348	5/182	kirre,puc,pum,InR,msn
10_Member	GO Biological Processes	GO:0002064	epithelial cell development	-2.24379	7/347	usp,Smr,Hrb27C,tsr,puc,InR,msn
10_Member	GO Biological Processes	GO:0030335	positive regulation of cell migration	-2.23299	3/59	Hrb27C,puc,InR
10_Member	GO Biological Processes	GO:0040012	regulation of locomotion	-2.2074	4/118	Hrb27C,puc,InR,msn
10_Member	GO Biological Processes	GO:0051270	regulation of cellular component movement	-2.2074	4/118	Hrb27C,puc,InR,msn
10_Member	GO Biological Processes	GO:2000241	regulation of reproductive process	-2.2074	4/118	Hrb27C,puc,InR,msn
10_Member	GO Biological Processes	GO:2000147	positive regulation of cell motility	-2.15378	3/63	Hrb27C,puc,InR
10_Member	GO Biological Processes	GO:0009792	embryo development ending in birth or egg hatching	-2.13902	5/195	kirre,puc,pum,InR,msn
10_Member	GO Biological Processes	GO:2000243	positive regulation of reproductive process	-2.11625	3/65	Hrb27C,puc,InR
10_Member	GO Biological Processes	GO:0040011	locomotion	-2.08679	10/669	usp,Hrb27C,otk,tsr,orb2,puc,pum,InR,msn,retn
10_Member	GO Biological Processes	GO:0040017	positive regulation of locomotion	-2.07999	3/67	Hrb27C,puc,InR
10_Member	GO Biological Processes	GO:0051272	positive regulation of cellular component movement	-1.8853	3/79	Hrb27C,puc,InR
10_Member	GO Biological Processes	GO:0061564	axon development	-1.73345	6/338	Imp,otk,tsr,fax,InR,retn
10_Member	GO Biological Processes	GO:0048598	embryonic morphogenesis	-1.72844	5/247	sog,puc,pum,InR,msn
10_Member	GO Biological Processes	GO:0008340	determination of adult lifespan	-1.70447	4/166	CG42663,puc,InR,Pcyt1
10_Member	KEGG Pathway	dme04013	MAPK signaling pathway - fly	-1.69693	3/93	puc,msn,msk
10_Member	KEGG Pathway	ko04013	MAPK signaling pathway - fly	-1.69693	3/93	puc,msn,msk
10_Member	GO Biological Processes	GO:0010259	multicellular organism aging	-1.67908	4/169	CG42663,puc,InR,Pcyt1
10_Member	GO Biological Processes	GO:0007568	aging	-1.62993	4/175	CG42663,puc,InR,Pcyt1
10_Member	GO Biological Processes	GO:0043408	regulation of MAPK cascade	-1.35165	3/127	puc,InR,msn
11_Summary	GO Biological Processes	GO:0007389	pattern specification process	-3.97283	12/536	sog,Hrb27C,dl,tsr,puc,pum,CG5890,ci,chm,arr,msk,retn
11_Member	GO Biological Processes	GO:0007389	pattern specification process	-3.97283	12/536	sog,Hrb27C,dl,tsr,puc,pum,CG5890,ci,chm,arr,msk,retn
11_Member	GO Biological Processes	GO:0003002	regionalization	-3.60707	11/500	sog,Hrb27C,dl,tsr,pum,CG5890,ci,chm,arr,msk,retn
11_Member	GO Biological Processes	GO:0009880	embryonic pattern specification	-1.88735	5/225	Hrb27C,pum,ci,arr,retn
11_Member	GO Biological Processes	GO:0035282	segmentation	-1.69487	5/252	Hrb27C,tsr,pum,ci,arr
11_Member	GO Biological Processes	GO:0009952	anterior/posterior pattern specification	-1.42583	4/203	Hrb27C,pum,ci,retn
11_Member	GO Biological Processes	GO:0009798	axis specification	-1.39963	4/207	sog,Hrb27C,dl,pum
11_Member	GO Biological Processes	GO:0007350	blastoderm segmentation	-1.38041	4/210	Hrb27C,pum,ci,arr
12_Summary	GO Biological Processes	GO:0051128	regulation of cellular component organization	-3.68315	13/665	kirre,Myc,Mnt,Imp,cac,crq,Kr-h1,tsr,Pdk1,pum,Jupiter,InR,mgl
12_Member	GO Biological Processes	GO:0051128	regulation of cellular component organization	-3.68315	13/665	kirre,Myc,Mnt,Imp,cac,crq,Kr-h1,tsr,Pdk1,pum,Jupiter,InR,mgl
12_Member	GO Biological Processes	GO:0051124	synaptic assembly at neuromuscular junction	-1.95119	4/140	Imp,cac,Pdk1,pum
12_Member	GO Biological Processes	GO:0034329	cell junction assembly	-1.88735	5/225	kirre,Imp,cac,Pdk1,pum
12_Member	GO Biological Processes	GO:0007416	synapse assembly	-1.67908	4/169	Imp,cac,Pdk1,pum
12_Member	GO Biological Processes	GO:0007528	neuromuscular junction development	-1.5752	4/182	Imp,cac,Pdk1,pum
13_Summary	GO Biological Processes	GO:0035592	establishment of protein localization to extracellular region	-3.58116	5/92	Tpst,sog,tsr,puc,rho-5,cac,Lsd-2,crq,Hrb27C,Slob,InR,msn,mgl, Sik3,Snx27,CG34404,msk,E23
13_Member	GO Biological Processes	GO:0035592	establishment of protein localization to extracellular region	-3.58116	5/92	Tpst,sog,tsr,puc,rho-5
13_Member	GO Biological Processes	GO:0032879	regulation of localization	-3.51128	11/513	cac,Lsd-2,crq,Hrb27C,Slob,tsr,puc,InR,msn,rho-5,mgl
13_Member	GO Biological Processes	GO:0071692	protein localization to extracellular region	-3.49509	5/96	Tpst,sog,tsr,puc,rho-5
13_Member	GO Biological Processes	GO:0051049	regulation of transport	-3.26532	8/301	cac,Lsd-2,crq,Slob,tsr,InR,rho-5,mgl
13_Member	GO Biological Processes	GO:0009306	protein secretion	-2.64607	4/89	Tpst,tsr,puc,rho-5
13_Member	GO Biological Processes	GO:0022410	circadian sleep/wake cycle process	-2.62281	3/43	Sik3,InR,rho-5
13_Member	GO Biological Processes	GO:0032940	secretion by cell	-2.51813	6/230	cac,Tpst,tsr,puc,InR,rho-5
13_Member	GO Biological Processes	GO:1903530	regulation of secretion by cell	-2.46261	4/100	cac,tsr,InR,rho-5
13_Member	GO Biological Processes	GO:0140352	export from cell	-2.44499	6/238	cac,Tpst,tsr,puc,InR,rho-5
13_Member	GO Biological Processes	GO:0042745	circadian sleep/wake cycle	-2.43541	3/50	Sik3,InR,rho-5
13_Member	GO Biological Processes	GO:0051046	regulation of secretion	-2.40154	4/104	cac,tsr,InR,rho-5
13_Member	GO Biological Processes	GO:0046903	secretion	-2.32409	6/252	cac,Tpst,tsr,puc,InR,rho-5
13_Member	GO Biological Processes	GO:0045184	establishment of protein localization	-1.96304	8/490	Snx27,Tpst,sog,tsr,puc,CG34404,msk,rho-5
13_Member	GO Biological Processes	GO:0007623	circadian rhythm	-1.82144	4/153	Sik3,InR,E23,rho-5
13_Member	GO Biological Processes	GO:0048511	rhythmic process	-1.81202	4/154	Sik3,InR,E23,rho-5
13_Member	GO Biological Processes	GO:0042752	regulation of circadian rhythm	-1.73441	3/90	InR,E23,rho-5
13_Member	GO Biological Processes	GO:0048512	circadian behavior	-1.51843	3/109	Sik3,InR,rho-5
13_Member	GO Biological Processes	GO:0007622	rhythmic behavior	-1.50832	3/110	Sik3,InR,rho-5
14_Summary	GO Biological Processes	GO:0016322	neuron remodeling	-3.49396	4/53	usp,Imp,cac,InR,sog,Hrb27C,mgl,snRNP-U1-70K,Dark,orb2
14_Member	GO Biological Processes	GO:0016322	neuron remodeling	-3.49396	4/53	usp,Imp,cac,InR
14_Member	GO Biological Processes	GO:0042551	neuron maturation	-3.43182	4/55	usp,Imp,cac,InR
14_Member	GO Biological Processes	GO:0021700	developmental maturation	-3.3143	7/225	usp,Imp,cac,sog,Hrb27C,InR,mgl
14_Member	GO Biological Processes	GO:0048469	cell maturation	-2.86795	6/196	usp,Imp,cac,sog,Hrb27C,InR
14_Member	GO Biological Processes	GO:0071695	anatomical structure maturation	-2.8454	6/198	usp,Imp,cac,sog,Hrb27C,InR
14_Member	GO Biological Processes	GO:0007283	spermatogenesis	-1.97348	6/299	Imp,Hrb27C,snRNP-U1-70K,Dark,orb2,InR
14_Member	GO Biological Processes	GO:0048232	male gamete generation	-1.62976	6/357	Imp,Hrb27C,snRNP-U1-70K,Dark,orb2,InR
15_Summary	GO Biological Processes	GO:0045595	regulation of cell differentiation	-2.84033	7/271	usp,Myc,Kr-h1,dl,InR,ci,chm
15_Member	GO Biological Processes	GO:0045595	regulation of cell differentiation	-2.84033	7/271	usp,Myc,Kr-h1,dl,InR,ci,chm
15_Member	GO Biological Processes	GO:0045596	negative regulation of cell differentiation	-1.72176	3/91	usp,Kr-h1,chm
15_Member	GO Biological Processes	GO:0051093	negative regulation of developmental process	-1.44592	4/200	usp,Kr-h1,InR,chm
16_Summary	GO Biological Processes	GO:0022416	chaeta development	-2.83665	4/79	Dark,msi,chm,NAT1
16_Member	GO Biological Processes	GO:0022416	chaeta development	-2.83665	4/79	Dark,msi,chm,NAT1
17_Summary	GO Biological Processes	GO:0045727	positive regulation of translation	-2.74553	3/39	Hrb27C,orb2,pum,Sik3,msi,eIF4G1,dl,puc,CRMP,arr,cac,InR, retn,rho-5,Utx,Dark,snRNP-U1-70K,chm
17_Member	GO Biological Processes	GO:0045727	positive regulation of translation	-2.74553	3/39	Hrb27C,orb2,pum
17_Member	GO Biological Processes	GO:0034248	regulation of cellular amide metabolic process	-2.6743	6/214	Hrb27C,Sik3,orb2,pum,msi,eIF4G1
17_Member	GO Biological Processes	GO:0006417	regulation of translation	-2.4436	5/165	Hrb27C,orb2,pum,msi,eIF4G1
17_Member	GO Biological Processes	GO:0010628	positive regulation of gene expression	-2.24364	5/184	Hrb27C,dl,orb2,puc,pum
17_Member	GO Biological Processes	GO:0007613	memory	-2.2074	4/118	orb2,CRMP,pum,arr
17_Member	GO Biological Processes	GO:0007616	long-term memory	-1.99442	3/72	orb2,pum,arr
17_Member	GO Biological Processes	GO:0034250	positive regulation of cellular amide metabolic process	-1.91532	3/77	Hrb27C,orb2,pum
17_Member	GO Biological Processes	GO:0007610	behavior	-1.90184	9/606	cac,Sik3,orb2,CRMP,pum,InR,arr,retn,rho-5
17_Member	GO Biological Processes	GO:0017148	negative regulation of translation	-1.87061	3/80	orb2,pum,msi
17_Member	GO Biological Processes	GO:0010608	posttranscriptional regulation of gene expression	-1.79115	5/238	Hrb27C,orb2,pum,msi,eIF4G1
17_Member	GO Biological Processes	GO:0034249	negative regulation of cellular amide metabolic process	-1.74723	3/89	orb2,pum,msi
17_Member	GO Biological Processes	GO:0007611	learning or memory	-1.71307	4/165	orb2,CRMP,pum,arr
17_Member	GO Biological Processes	GO:0050890	cognition	-1.70447	4/166	orb2,CRMP,pum,arr
17_Member	GO Biological Processes	GO:0032269	negative regulation of cellular protein metabolic process	-1.56005	4/184	Utx,orb2,pum,msi
17_Member	GO Biological Processes	GO:0051248	negative regulation of protein metabolic process	-1.55255	4/185	Utx,orb2,pum,msi
17_Member	GO Biological Processes	GO:0032268	regulation of cellular protein metabolic process	-1.48284	7/492	Hrb27C,Utx,Dark,orb2,pum,msi,eIF4G1
17_Member	GO Biological Processes	GO:0051246	regulation of protein metabolic process	-1.36155	7/523	Hrb27C,Utx,Dark,orb2,pum,msi,eIF4G1
17_Member	GO Biological Processes	GO:0032270	positive regulation of cellular protein metabolic process	-1.34303	4/216	Hrb27C,Dark,orb2,pum
17_Member	GO Biological Processes	GO:0010629	negative regulation of gene expression	-1.34097	5/314	snRNP-U1-70K,orb2,pum,msi,chm
18_Summary	GO Biological Processes	GO:0042078	germ-line stem cell division	-2.71361	3/40	pum,InR,msi,Hr4,cac,Utx,Dark,CG5504,fax,tsr,orb2
18_Member	GO Biological Processes	GO:0042078	germ-line stem cell division	-2.71361	3/40	pum,InR,msi
18_Member	GO Biological Processes	GO:0017145	stem cell division	-2.27488	3/57	pum,InR,msi
18_Member	GO Biological Processes	GO:0036293	response to decreased oxygen levels	-2.09796	3/66	Hr4,InR,msi
18_Member	GO Biological Processes	GO:0070482	response to oxygen levels	-1.97811	3/73	Hr4,InR,msi
18_Member	GO Biological Processes	GO:0009628	response to abiotic stimulus	-1.74857	7/433	Hr4,cac,Utx,Dark,InR,msi,CG5504
18_Member	GO Biological Processes	GO:0019827	stem cell population maintenance	-1.6375	3/98	fax,InR,msi
18_Member	GO Biological Processes	GO:0098727	maintenance of cell number	-1.6375	3/98	fax,InR,msi
18_Member	GO Biological Processes	GO:0051301	cell division	-1.58092	5/270	tsr,orb2,pum,InR,msi
19_Summary	GO Biological Processes	GO:0007517	muscle organ development	-2.59358	4/92	kirre,wupA,msk,retn
19_Member	GO Biological Processes	GO:0007517	muscle organ development	-2.59358	4/92	kirre,wupA,msk,retn
19_Member	GO Biological Processes	GO:0061061	muscle structure development	-1.34303	4/216	kirre,wupA,msk,retn
20_Summary	GO Biological Processes	GO:0035006	melanization defense response	-2.34085	3/54	dl,Dark,RhoGEF3,Eip75B,puc,crq,ci,usp
20_Member	GO Biological Processes	GO:0035006	melanization defense response	-2.34085	3/54	dl,Dark,RhoGEF3
20_Member	GO Biological Processes	GO:0006582	melanin metabolic process	-2.25373	3/58	dl,Dark,RhoGEF3
20_Member	GO Biological Processes	GO:0050777	negative regulation of immune response	-2.11625	3/65	Dark,Eip75B,puc
20_Member	GO Biological Processes	GO:0002764	immune response-regulating signaling pathway	-2.09796	3/66	crq,Eip75B,puc
20_Member	GO Biological Processes	GO:0050776	regulation of immune response	-2.0674	5/203	crq,dl,Dark,Eip75B,puc
20_Member	GO Biological Processes	GO:0018958	phenol-containing compound metabolic process	-1.97811	3/73	dl,Dark,RhoGEF3
20_Member	GO Biological Processes	GO:0002683	negative regulation of immune system process	-1.77336	3/87	Dark,Eip75B,puc
20_Member	GO Biological Processes	GO:0002682	regulation of immune system process	-1.67514	5/255	crq,dl,Dark,Eip75B,puc
20_Member	GO Biological Processes	GO:0019748	secondary metabolic process	-1.6491	3/97	dl,Dark,RhoGEF3
20_Member	GO Biological Processes	GO:0006955	immune response	-1.6253	7/459	crq,dl,Dark,RhoGEF3,Eip75B,puc,ci
20_Member	GO Biological Processes	GO:1901615	organic hydroxy compound metabolic process	-1.61402	4/177	usp,dl,Dark,RhoGEF3
20_Member	GO Biological Processes	GO:0002252	immune effector process	-1.45936	3/115	crq,dl,RhoGEF3
20_Member	GO Biological Processes	GO:0098542	defense response to other organism	-1.39484	6/406	crq,dl,Dark,RhoGEF3,Eip75B,puc
20_Member	GO Biological Processes	GO:0042440	pigment metabolic process	-1.38613	3/123	dl,Dark,RhoGEF3
20_Member	GO Biological Processes	GO:0006952	defense response	-1.3064	6/427	crq,dl,Dark,RhoGEF3,Eip75B,puc

## Sheet: Table S4
Supplementary Table S4. Summary of RNA-seq analysis. Numbers of pairs of reads sequenced and pairs of reads after trimming, and the rates of sequences aligned to honey bee genome are indicated for each of four nurse bees, four foragers, and four “before foraging” (BF) samples are shown.
sample name	pairs of reads	trimmed pairs of reads	1>= aligned concordantly(%)	overall alignment(%)
Nurse_1	20925727	20465220	87.39	92.91
Nurse_2	19890221	19387710	86.65	92.25
Nurse_3	21092677	20628749	87.21	92.63
Nurse_4	21788383	21316877	86.92	92.57
Forager_1	19923635	19423745	86.63	92.16
Forager_2	20258076	19772108	86.54	92.04
Forager_3	20629064	20108825	88.09	93.22
Forager_4	20680499	20228312	88.69	93.52
Before foraging_1	16471573	16082153	86.93	92.51
Before foraging_2	20914794	20433499	87.65	92.96
Before foraging_3	17668383	17291895	87.21	92.76
Before foraging_4	16647351	16225120	86.74	92.22

## Sheet: Table S5
Supplementary Table S5. Comparison of expression of forager target genes of AmEcR by RNA-seq. A. mellifera gene ID in NCBI of the forager target genes, and its corresponding D. melanogaster (D. mel) ortholog, EcR target specificity to the foragers, differential expression among foragers (“F”), nurse bees (“N”), and foragers before foraging (“BF”) are described. If the corresponding ortholog was n…
gene	D.mel ortholog	Forager specific?	DEG (F vs N)	DEG (F vs BF)	DEG (BF vs N)
Eif4g	Eif4g	No	-	-	-
LOC408790	crq	No	-	-	-
LOC408793	chm	No	-	-	-
LOC408892	CG10425	No	-	-	-
LOC410035	sog	No	-	-	-
LOC410925	Hr4	No	-	-	down
LOC411154	NAT1	No	-	-	-
LOC411359	CG5504	No	-	-	-
LOC412093	PNUTS	No	-	-	-
LOC551391	snRNP-U1-70K	No	-	-	down
LOC725390	CG31076	No	-	-	-
LOC726408	CG15715	No	-	-	down
LOC727455	UBALD2(H. sap)	No	-	-	-
LOC100578356	Apaf1(M. mus)	No	-	-	-
LOC100578406	ci	No	-	-	-
LOC107964488	(ncRNA)	No	-	-	-
LOC113218942	(ncRNA)	No	-	-	-
TRNAW-CCA-3	-	No	-	-	-
LOC412863	Utx	No	-	down	up
InR-2	InR	No	-	up	down
LOC408298	pum	No	-	up	down
LOC409961	Hrb27C	No	-	up	down
LOC724704	orb2	No	-	up	down
LOC100577723	(ncRNA)	No	-	up	-
LOC100578165	-	No	-	up	down
LOC100578461	(ncRNA)	No	-	up	-
LOC113218619	(ncRNA)	No	-	up	-
LOC408782	betaTub56D	No	down	-	down
LOC409643	fax	No	down	-	down
LOC411534	gce	No	down	-	down
LOC724207	scramb1	No	down	-	down
LOC725718	tsr	No	down	-	down
LOC102655259	l(2)10685	No	down	down	-
Kr-h1	Kr-h1	No	up	-	up
Usp	usp	No	up	-	up
LOC724275	CG14557	No	up	-	up
E75	Eip75B	No	up	up	-
Kakusei	(ncRNA)	No	up	up	-
LOC100576392	Myc	No	up	up	-
LOC100578236	msi	No	up	up	-
LOC100578706	RAF2	No	up	up	-
LOC113218905	(ncRNA)	No	up	up	-
LOC408944	JHDM2	No	up	up	-
LOC408987	SORL1(H. sap)	No	up	up	-
LOC413076	Eip78C	No	up	up	-
LOC408478	Tret1-2	No	up	down	up
LOC411958	CG34396	Yes	-	-	-
LOC727350	schlank	Yes	-	-	-
LOC409783	CG42663	Yes	up	-	up
LOC552358	mgl	Yes	up	-	up
LOC100578428	Lsd-2	No (#2Nurse)	-	-	-
LOC725370	-	No (#2Nurse)	-	-	-
LOC552519	clu	No (#1Nurse)	-	up	-
LOC412746	CABIN1(H.sap)	No (#2Nurse)	-	up	down
LOC724535	Smr	No (#2Nurse)	-	up	down
LOC552028	F13H10.3(C.ele)	No (#2Nurse)	-	down	up
LOC107965194	(ncRNA)	No (#2Nurse)	up	up	down

## Sheet: Table S6
Supplementary Table S6. GO enrichment analysis. (A-1) Biological Process and (A-2) Molecular Function (F>BF and F>N). (B) Biological Process of target genes (F>BF). GOs mentioned in the text and Supplementary Fig. S3 are highlighted in yellow.
A-1
GroupID	Category	Term	Description	LogP	genes / (term size)	Symbols
1_Summary	GO Biological Processes	GO:0070887	cellular response to chemical stimulus	-3.05111	3/372	Myc,Eip75B,msi
1_Member	GO Biological Processes	GO:0070887	cellular response to chemical stimulus	-3.05111	3/372	Myc,Eip75B,msi
2_Summary	GO Biological Processes	GO:0010558	negative regulation of macromolecule biosynthetic process	-2.98487	3/392	Eip75B,Eip78C,msi
2_Member	GO Biological Processes	GO:0010558	negative regulation of macromolecule biosynthetic process	-2.98487	3/392	Eip75B,Eip78C,msi
2_Member	GO Biological Processes	GO:2000113	negative regulation of cellular macromolecule biosynthetic process	-2.98487	3/392	Eip75B,Eip78C,msi
2_Member	GO Biological Processes	GO:0031327	negative regulation of cellular biosynthetic process	-2.93127	3/409	Eip75B,Eip78C,msi
2_Member	GO Biological Processes	GO:0009890	negative regulation of biosynthetic process	-2.91594	3/414	Eip75B,Eip78C,msi
2_Member	GO Biological Processes	GO:0051172	negative regulation of nitrogen compound metabolic process	-2.62983	3/520	Eip75B,Eip78C,msi
2_Member	GO Biological Processes	GO:0031324	negative regulation of cellular metabolic process	-2.48745	3/583	Eip75B,Eip78C,msi
2_Member	GO Biological Processes	GO:0010605	negative regulation of macromolecule metabolic process	-2.26164	3/700	Eip75B,Eip78C,msi
2_Member	GO Biological Processes	GO:0009892	negative regulation of metabolic process	-2.17551	3/751	Eip75B,Eip78C,msi
3_Summary	Reactome Gene Sets	R-DME-212436	Generic Transcription Pathway	-2.77249	3/464	Myc,Eip75B,Eip78C
3_Member	Reactome Gene Sets	R-DME-212436	Generic Transcription Pathway	-2.77249	3/464	Myc,Eip75B,Eip78C
3_Member	Reactome Gene Sets	R-DME-73857	RNA Polymerase II Transcription	-2.52422	3/566	Myc,Eip75B,Eip78C
3_Member	Reactome Gene Sets	R-DME-74160	Gene expression (Transcription)	-2.36428	3/644	Myc,Eip75B,Eip78C
A-2
GroupID	Category	Term	Description	LogP	genes / (term size)	Symbols
1_Summary	GO Molecular Functions	GO:0140110	transcription regulator activity	-4.9156	5/708	Myc,RAF2,Eip75B,Eip78C, JHDM2
1_Member	GO Molecular Functions	GO:0140110	transcription regulator activity	-4.9156	5/708	Myc,RAF2,Eip75B,Eip78C,JHDM2
1_Member	GO Molecular Functions	GO:0000981	DNA-binding transcription factor activity, RNA polymerase II-specific	-4.12548	4/481	Myc,RAF2,Eip75B,Eip78C
1_Member	GO Molecular Functions	GO:0003700	DNA-binding transcription factor activity	-3.91656	4/544	Myc,RAF2,Eip75B,Eip78C
1_Member	GO Molecular Functions	GO:0000978	RNA polymerase II cis-regulatory region sequence-specific DNA binding	-3.03086	3/378	Myc,Eip75B,Eip78C
1_Member	GO Molecular Functions	GO:0000987	cis-regulatory region sequence-specific DNA binding	-3.00437	3/386	Myc,Eip75B,Eip78C
1_Member	GO Molecular Functions	GO:0000977	RNA polymerase II transcription regulatory region sequence-specific DNA binding	-2.74045	3/476	Myc,Eip75B,Eip78C
1_Member	GO Molecular Functions	GO:0000976	transcription cis-regulatory region binding	-2.61551	3/526	Myc,Eip75B,Eip78C
1_Member	GO Molecular Functions	GO:0001067	transcription regulatory region nucleic acid binding	-2.61314	3/527	Myc,Eip75B,Eip78C
1_Member	GO Molecular Functions	GO:1990837	sequence-specific double-stranded DNA binding	-2.56443	3/548	Myc,Eip75B,Eip78C
1_Member	GO Molecular Functions	GO:0003690	double-stranded DNA binding	-2.496	3/579	Myc,Eip75B,Eip78C
1_Member	GO Molecular Functions	GO:0043565	sequence-specific DNA binding	-2.42122	3/615	Myc,Eip75B,Eip78C
2_Summary	GO Molecular Functions	GO:0038023	signaling receptor activity	-2.95306	3/402	Eip75B,Eip78C,arr
2_Member	GO Molecular Functions	GO:0038023	signaling receptor activity	-2.95306	3/402	Eip75B,Eip78C,arr
2_Member	GO Molecular Functions	GO:0060089	molecular transducer activity	-2.95306	3/402	Eip75B,Eip78C,arr
B
GroupID	Category	Term	Description	LogP	genes / (term size)	Symbols
1_Summary	GO Biological Processes	GO:1902532	negative regulation of intracellular signal transduction	-3.50496	3/549	CLU,IGF1R,MUC1
1_Member	GO Biological Processes	GO:1902532	negative regulation of intracellular signal transduction	-3.50496	3/549	CLU,IGF1R,MUC1
1_Member	GO Biological Processes	GO:0080135	regulation of cellular response to stress	-3.15518	3/723	CLU,IGF1R,MUC1

## Sheet: Table S7
Supplementary Table S7. Comparison of expression of nurse bee-specific target genes of AmEcR by RNA-seq. A. mellifera gene ID in NCBI of nurse bee-specific target genes, its corresponding D. melanogaster (D. mel) ortholog, differential expression between foragers("F”) and nurse bees(“N”), and those between foragers(“F”) and those before foraging (“BF”) are described. If the corresponding ortholog…
gene	D.mel ortholog	Nurse bee specific?	DEG(FvsN)	DEG(BFvsN)
LOC113219046	(ncRNA)	Yes	-	-
LOC409670	Oatp30B	Yes	-	-
TpnI	wupA	Yes	-	-
LOC551725	msk	Yes	-	-
E74	Eip74EF	No (#2Forager)	-	-
LOC100576405	ARID5B(H. sap)	No (#2Forager)	-	-
LOC100577945	(ncRNA)	No (#2Forager)	-	-
LOC102655840	(ncRNA)	No (#2Forager)	-	-
LOC107965182	(ncRNA)	No (#2Forager)	-	-
LOC107965218	(ncRNA)	No (#2Forager)	-	-
LOC113218861	(ncRNA)	No (#2Forager)	-	-
LOC113218910	(ncRNA)	No (#2Forager)	-	-
LOC408294	CG4452	No (#2Forager)	-	-
LOC409492	Slob	No (#2Forager)	-	-
LOC409972	CG9368	No (#2Forager)	-	-
LOC410351	Dl	No (#2Forager)	-	-
LOC410685	otk	No (#2Forager)	-	-
LOC410853	kirre	No (#2Forager)	-	-
LOC410967	E23	No (#2Forager)	-	-
LOC412260	Sik3	No (#2Forager)	-	-
LOC412303	Pcyt1	No (#2Forager)	-	-
LOC413504	msn	No (#2Forager)	-	-
LOC413510	CG8485	No (#2Forager)	-	-
LOC551069	Dgk	No (#2Forager)	-	-
LOC551257	Jupiter	No (#2Forager)	-	-
LOC552509	CG6937	No (#2Forager)	-	-
Mir9870	(miRNA)	No (#2Forager)	-	-
Cac	cac	No (#2Forager)	-	down
LOC408945	Snx27	No (#2Forager)	-	down
LOC409108	RhoGEF3	No (#2Forager)	-	down
LOC411693	CG5890	No (#2Forager)	-	down
LOC725190	scrt	No (#2Forager)	-	down
LOC102654653	CRMP	No (#2Forager)	-	down
LOC408295	Blimp-1	No (#2Forager)	down	down
LOC412399	Orct	No (#2Forager)	down	down
LOC552278	Tpst	No (#2Forager)	down	down
LOC107965194	(ncRNA)	No (#2Forager)	up	down
LOC408348	(ncRNA)	No (#2Forager)	up
LOC408528	CG34404	No (#2Forager)	up
LOC408586	Hr3	No (#2Forager)	up
LOC408844	puc	No (#2Forager)	up
LOC410398	Imp	No (#2Forager)	up
LOC410732	Pdk1	No (#2Forager)	up
LOC413399	CG34401	No (#2Forager)	up
LOC550645	Mnt	No (#2Forager)	up
LOC102655815	CG13055	No (#2Forager)	up
LOC113218581	(ncRNA)	No (#2Forager)	up
